# Supplementary material for: Effects of Transition from Remote to In-Person Learning in University Students: A Longitudinal Study
Source: Eur J Investig Health Psychol Educ. 2024 Jun 19;14(6):1786–802. doi: 10.3390/ejihpe14060118 (PMC11202480; doi:10.3390/ejihpe14060118)
Supplement: Supplementary file 1 [file ejihpe-14-00118-s001.zip]

Archive with 1 entries (1 files):
- ejihpe-3029413-supplementary.pdf
